# Supplementary material for: Fully Room Temperature Reprogrammable, Recyclable, and Photomobile Soft Actuators from Physically Cross-Linked Main-Chain Azobenzene Liquid Crystalline Polymers
Source: Molecules. 2023 May 18;28(10):4174. doi: 10.3390/molecules28104174 (PMC10221483; doi:10.3390/molecules28104174)
Supplement: Supplementary file 1 [file molecules-28-04174-s001.zip]

Archive with 4 entries (4 files):
- Movie S1.mp4
- Movie S2.mp4
- Movie S3.mp4
- molecules-2393755-supplementary.pdf
